# Supplementary material for: Attitudes of Healthcare Workers in Israel towards the Fourth Dose of COVID-19 Vaccine
Source: Vaccines (Basel). 2023 Feb 7;11(2):385. doi: 10.3390/vaccines11020385 (PMC9966952; doi:10.3390/vaccines11020385)
Supplement: Supplementary file 1 [file vaccines-11-00385-s001.zip]

Archive with 1 entries (1 files):
- vaccines-2147344-supplementary.pdf
